# Supplementary material for: GNL3L Is a Nucleo-Cytoplasmic Shuttling Protein: Role in Cell Cycle Regulation
Source: PLoS One. 2015 Aug 14;10(8):e0135845. doi: 10.1371/journal.pone.0135845 (PMC4537249; doi:10.1371/journal.pone.0135845)
Supplement: S1 Table — (XLSX) [file pone.0135845.s004.xlsx]

## Sheet: Sheet1
Primer Namea	Restriction Enzyme used for cloningb	Sequence (5'-3')c
GNL3L GFP+	EcoRI	ATGTGCGAATTCATGATGAAACTTAGACACAAAAATAAAAAGCC
GNL3L GFP-	EcoRV	CACCATGATATCGTCACCAACACCATCATCAGCATTGCC
GNL3LM567, L570, 572A+		CTGTCTGATTCCATGGCCTCTGCTGCCGACGCCTCTGGCAATGCTGAT
GNL3LM567, L570, 572A -		ATCAGCATTGCCAGAGCCGTCGGCAGCAGAGGCCATGGAATCAGACAG
GNL3L K81,R82,83A +		GCCCGGGAGCAAGAAAGACAAGCAGCAGCAACCATTGAGAGCTACTGTCAGG
GNL3L K81,R82,83A -		CCTGACAGTAGCTCTCAATGGTTGCTGCTGCTTGTCTTTCTTGCTCCCGGGC
Cyclin E1 +		CCCGGTCATCATCATCTTCTTCTTTG
Cyclin E1 -		AGAAATGGCCAAAATCGACA
Cyclin A2 +		CACTCACTGGCTTTTCATCTTC
Cyclin A2 -		ACCTGGACCCAGAAAACCAT
E2F1 RT+		GGCCAGGTACTGATGGTC
E2F1 RT-		GACCCTGACCTGCTGCTCT
Flag RT+		TGGACTACAAGGATGACGATGAC
Flag-GNL3L RT-		CCTCATCTCCTCAACCCACTT
Rb RT +		CCTTCTCGGTCCTTTGATTG
Rb RT -		CAGAAGGCAACTTGACAAGAGA
Beta-Actin +		ATGAAGTGTGACGTGGACAT
Beta-Actin -		AGGAGCAATGATCTTGATCT
a (+) and (-) indicate forward and reverse primers, respectively. Numbers indicate the amino acid in the full length sequence.
b Restriction enzyme sites in the primer that are used for subsequent cloning.
c Restriction enzyme sites are shown in bold.
